# Supplementary material for: High Local and Systemic Expression of Pentraxin-3 in Anaplastic Thyroid Cancer
Source: Int J Mol Sci. 2025 Nov 24;26(23):11335. doi: 10.3390/ijms262311335 (PMC12692025; doi:10.3390/ijms262311335)
Supplement: Supplementary file 1 [file ijms-26-11335-s001.zip]

Archive with 1 entries (1 files):
- ijms-3985047-supplementary.pdf
